# Supplementary material for: RNF115 plays dual roles in innate antiviral responses by catalyzing distinct ubiquitination of MAVS and MITA
Source: Nat Commun. 2020 Nov 2;11:5536. doi: 10.1038/s41467-020-19318-3 (PMC7606512; doi:10.1038/s41467-020-19318-3)
Supplement: Supplementary file 3 — Source Data [file 41467_2020_19318_MOESM3_ESM.zip]

Archive with 2 entries (2 files):
- Source Data_Orignal uncropped gels.pptx
- numerical source data.xlsx
