# Supplementary material for: RNF115 plays dual roles in innate antiviral responses by catalyzing distinct ubiquitination of MAVS and MITA
Source: Nat Commun. 2020 Nov 2;11:5536. doi: 10.1038/s41467-020-19318-3 (PMC7606512; doi:10.1038/s41467-020-19318-3)
Supplement: Supplementary file 3 — Source Data [file 41467_2020_19318_MOESM3_ESM.zip › numerical source data.xlsx]

## Sheet: Figure 1
1c		Area of Interaction(×104/cell)
	Mock	27.85	35.49	30.18	22.37
	VSV	1.34	1.63	1.72	0.95

## Sheet: Figure 2
2a
				Rel.mRNA Expression
	Cells	Genes		Rnf115+/+				Rnf115-/-
	BMDCs	Ifnb	Mock	1.0357	0.962113	1.07685	0.925344	4.53989	3.79375	4.12309	4.17726
			VSV 6h	7237.67	5240.66	6743.44	8000	12856.3	10203.6	12405.2	11110.3
			VSV 12h	1494.8	1214.56	1757.84	1166.48	3070.31	2611.44	3107.58	2580.12
			Sev 6h	522.56	502.36	489.36	476.39	753.61	743.69	719.64	789.31
			Sev 12h	251.4	271.4	311.36	319.46	540.26	563.14	583.12	593.16
			poly(I:C)	3100.56	3243.13	3615.26	3649.86	5963.21	6100.34	6321.5	5863.15
		Isg56	Mock	1.02	0.96	0.94	1.06	2.26	2.06	1.89	1.95
			VSV 6h	143.21	159.31	170.15	161.23	330.19	328.14	381.2	371.23
			VSV 12h	30.01	28.19	34.26	32.47	79.14	70.26	73.18	82.16
			Sev 6h	10.23	11.28	12.46	15.3	18.26	22.18	19.43	20.01
			Sev 12h	7.06	6.53	5.39	6.01	11.26	13.42	12	14.26
			poly(I:C)	31.06	33.29	37.42	30.73	63.01	53.09	57.42	52.18
		Ip10	Mock	1.05	1.09	0.98	0.95	1.96	1.89	2.05	2.03
			VSV 6h	145.36	136.46	159.37	165.31	300.36	311.26	328.56	339.14
			VSV 12h	26.12	21.36	30.16	34.23	55.34	59.67	66.14	68.26
			Sev 6h	88.34	81.36	96.34	100.23	126.27	136.16	162.4	155.14
			Sev 12h	75.36	71.26	66.34	86.37	105.22	112.34	108.24	118.3
			poly(I:C)	21.36	19.47	22.74	18.02	29.31	34.26	37.26	33.13
	MLFs	Ifnb	Mock	1.03	0.96	0.98	1.06	1.23	1.16	1.09	1.28
			VSV 4h	16.59	21.26	17.39	22.11	75.26	79.16	88.13	85.24
			VSV 8h	90.16	88.27	96.3	93.08	250.31	270.19	290.37	280.13
			Sev 6h	37.09	43.05	38.22	40.03	70.01	62.34	67.04	58.23
			Sev 12h	55.01	49.07	50.34	51.37	176.23	200.03	180.27	210.37
			poly(I:C)	260.31	272.14	239.56	250.14	499.13	550.26	512.47	483.46
		Il6	Mock	0.99	1.02	1.05	0.96	1.01	1.09	1.2	1.13
			VSV 4h	3.02	3.59	3.27	3.71	7.01	6.07	7.52	6.51
			VSV 8h	4.96	5.1	3.94	5.63	9.86	11.02	10.4	11.53
			Sev 6h	8.43	9.16	11.06	10.02	18.23	14.02	16.28	16.44
			Sev 12h	22.01	29.34	24.17	26.53	88.26	75.04	70.19	86.23
			poly(I:C)	7.26	6.52	6.02	7.83	11.06	12.03	9.67	10.01
		Ifna4	Mock	0.97	1.03	0.96	1.04	1.52	1.63	1.89	1.77
			VSV 4h	7.06	6.82	7.59	7.36	22.15	26.34	27.48	24.27
			VSV 8h	35.26	24.15	30.24	28.59	79.31	65.27	71.25	68.31
			Sev 6h	4.26	6.3	4.93	5.55	7.86	6.82	6.49	8.12
			Sev 12h	6.3	7.54	5.31	8.09	15.24	14.75	18.83	17.06
			poly(I:C)	85.24	70.12	76.25	89.31	130.27	161.46	158.67	144.71
2b
				ng/ml
	Cells	Proteins		Rnf115+/+				Rnf115-/-
	BMDCs	IFN-b	Mock	0	0	0	0	0	0	0	0
			VSV 12h	0.056871	0.069179	0.06867	0.083825	0.224386	0.22866	0.256987	0.261512
			VSV 24h	0.141895	0.150284	0.167689	0.176977	0.253928	0.270454	0.288103	0.30536
			Sev 12h	1.00672	0.985961	1.02886	1.00896	3.0369	2.81276	3.04985	2.81219
			Sev 24h	1.44354	1.33893	1.44741	1.34699	4.1827	4.31693	4.36344	4.53057
			poly(I:C)	0.041922	0.077978	0.049505	0.094417	0.213212	0.23122	0.228107	0.245816
		CCL5	Mock	0	0	0	0	0	0	0	0
			VSV 12h	0.611357	0.664078	0.612481	0.665038	1.1012	1.08241	1.0989	1.0803
			VSV 24h	0.755831	0.758811	0.756358	0.759321	1.19913	1.22783	1.19579	1.22417
			Sev 12h	4.41731	4.18178	4.38024	4.14574	5.21285	5.61281	5.17507	5.5764
			Sev 24h	4.73753	4.53778	4.69965	4.50032	5.63014	5.7642	5.59381	5.72862
			poly(I:C)	0.277913	0.286452	0.276801	0.285235	0.703126	0.834424	0.696855	0.827226
	MLFs	IFN-b	Mock	0	0	0	0	0	0	0	0
			VSV 12h	0.406983	0.400322	0.444839	0.438136	0.939993	0.939058	0.964873	0.963976
			VSV 24h	0.590873	0.609171	0.627112	0.64502	1.29225	1.27013	1.30225	1.28106
			Sev 12h	2.64776	2.39994	2.64044	2.38704	3.46823	3.28512	3.52317	3.31948
			Sev 24h	2.94933	3.16028	2.95638	3.18298	3.88507	3.99739	4.00387	4.13785
			poly(I:C)	0.880448	0.894358	0.907682	0.921052	1.37278	1.50077	1.37946	1.50246
		CCL5	Mock	0	0	0	0	0	0	0	0
			VSV 12h	1.51848	1.58218	1.5113	1.5742	3.64516	3.8971	3.6127	3.86275
			VSV 24h	3.99554	4.26439	3.82756	4.60891	4.3726	4.69099	4.64471	4.04762
			Sev 12h	0.873042	0.937007	0.872791	0.936243	3.31038	2.95312	3.28094	2.92748
			Sev 24h	4.10483	3.83217	4.0692	3.79828	7.96131	8.54906	7.95944	8.56357
			poly(I:C)	0.848833	0.848833	0.848761	0.848761	1.44876	1.34714	1.44246	1.34209
2e			Rel.mRNA Expression(×103)									VSV(×104 PFU/ml)
	Cells		Rnf115+/+				Rnf115-/-					Rnf115+/+			Rnf115-/-
	BMDCs	Mock	0	0	0	0	0	0	0	0		0	0	0	0	0	0
		VSV	1.92604	1.41596	1.64219	1.6607	0.115477	0.09499	0.091464	0.11993		105	92.5	85.36	11.5	12.5	14.02
	MLFs	Mock	0	0	0	0	0	0	0	0		0	0	0	0	0	0
		VSV	13.1732	9.18259	10.9233	11.0739	0.823296	0.684955	0.610311	0.923989		90	72.5	81.06	7.5	8.75	9.34

## Sheet: Figure 3
			Rel.mRNA Expression
3a				Rnf115+/+				Rnf115-/-
	Cells	Genes
	BMDCs	Ifnb	0	1.09839	1.34157	1	1.22139	1.32371	1	1.20785	0.912478
			4	731.338	822.578	693.86	780.424	585.577	580.86	506.412	502.333
			8	447.184	536.025	367.953	441.054	258.388	249.462	230.593	222.627
		Il6	0	1.17473	1.09839	1.0695	1	1.18542	1.09592	1.08167	1
			4	357.84	341.932	339.502	324.409	53.9127	54.1612	46.6241	46.8391
			8	299.837	278.298	246.713	228.99	39.1723	40.382	34.9584	36.038
		Isg56	0	1.09839	1.28736	0.999999	1.17204	1.09592	1.13178	1	1.03272
			4	385.281	490.226	365.537	465.103	75.531	83.7026	65.3199	72.3868
			8	387.237	433.729	318.628	356.882	42.7227	48.7928	38.1269	43.5441
	MLFs	Ifnb	0	1.08224	1.12587	1	1.04031	1.25052	0.703344	1.2188	0.685503
			4	348.921	301.335	314.131	271.29	165.991	154.306	157.425	146.343
			8	738.153	712.955	718.271	693.751	452.098	462.505	453.822	464.269
		Il6	0	10.8224	10.9849	10	10.1501	9.31412	9.2314	9.07786	8.99723
			4	85.641	82.0588	77.1022	73.8772	52.6479	55.0232	49.931	52.1838
			8	234.613	237.116	228.293	230.73	78.4328	119.932	78.7319	120.39
		Isg56	0	13.2148	10.8224	12.2105	10	19.1772	13.9433	18.6908	13.5896
			4	231.083	175.676	208.043	158.16	136.774	103.543	129.716	98.1994
			8	395.749	331.881	385.089	322.941	96.4157	133.492	96.7834	134.001
3b
			ng/ml
				Rnf115+/+				Rnf115-/-
	Cells	Proteins
	BMDCs	IFN-b	0	0	0	0	0	0	0	0	0
			H12	936.865	970.948	879.521	916.671	386.498	404.211	308.873	325.742
			H24	1384.77	1453.33	1370.72	1445.64	366.26	366.26	289.797	289.797
			lipo	0	0	0	0	0	0	0	0
			HSV60	1869.65	1621.67	1873.15	1582.77	1180.13	1246.9	1083.97	1157.47
			DNA90	7390.35	7464.23	8046.77	8115.52	2995.81	2789.29	3230.78	2980.13
			HSV120	6756.28	5901.98	7438.65	6568.24	2640	1936.54	2798.93	1952.37
		IL6	0	0	0	0	0	0	0	0	0
			H12	432.559	481.873	443.734	497.221	178.211	185.37	183.621	190.754
			H24	1217.7	1300.14	1585.98	1767.65	586.148	601.926	615.282	633.811
			lipo	0	0	0	0	0	0	0	0
			HSV60	642.756	686.671	682.237	728.408	339.937	352.922	352.773	367.487
			DNA90	1378.98	1361.5	1433.8	1416.3	506.334	554.736	536.696	588.749
			HSV120	1372.42	1444.81	1427.23	1499.7	514.766	550.535	545.802	584.25
		TNF	0	0	0	0	0	0	0	0	0
			H12	1348.47	1306.76	1212.31	1173.74	304.699	250.448	264.547	217.12
			H24	2567.91	2454.08	2351.1	2244.12	847.651	911.947	752.099	810.782
			lipo	0	0	0	0	0	0	0	0
			HSV60	412.247	425.094	359.55	370.969	109.694	125.921	96.7035	110.291
			DNA90	858.478	937.301	761.971	833.96	356.976	421.887	310.584	368.117
			HSV120	815.324	878.038	722.65	779.816	370.094	446.402	322.18	389.939
3e				Rel.mRNA Expression
				Rnf115+/+				Rnf115-/-
		Cells
		MLFs	MOCK	0.946918	1.13952	0.99982	1.20318	0.784551	0.881603	0.628402	0.706138
			HSV-1	5662.96	5608.42	5749.34	5693.97	8695.74	12240.2	10823.1	15234.8
				HSV-1(×104 PFU/ml)
				Rnf115+/+				Rnf115-/-
		Cells
		MLFs	MOCK	0	0	0	0	0	0	0	0
			HSV-1	3.2	3.8	4.1	3.7	8.8	12.5	9.3	11.7

## Sheet: Figure 4
4b		pg/ml			4c		Rel.mRNA Expression				4d		Percent Survival			4e		pg/ml
	Proteins	Rnf115+/+	Rnf115-/-			Tissues	Genes	Rnf115+/+	Rnf115-/-			Days	Rnf115+/+	Rnf115-/-			Proteins	Rnf115+/+	Rnf115-/-
	IFN-b	30.48	42.18			Lung	Ifnb	2.7522	11.0365			4	1				IFN-b	30.48	42.18
		33.24	52.44					4.5754	5.916			4	1					33.24	52.44
		39.87	91.02					7.7555	9.4922			4	1					39.87	91.02
		28.25	34.66					3.8086	8.0502			5	1	1				28.25	34.66
		31.04	48.52									5	1	1				31.04	48.52
							Ip10	11.2057	14.2461			6	1
	CCL5	64.5132	123.526					11.0667	23.051			6	1				CCL5	64.5132	123.526
		66.7768	104.911					5.9842	22.4932			6	1					66.7768	104.911
		56.0602	141.614					11.652	23.5979			6	1					56.0602	141.614
		69.7323	360.183									7	1	1				69.7323	360.183
		99.3681	227.335				Ccl5	8.0308	31.1624			7		1				99.3681	227.335
								16.1246	17.5033			7		1
								18.0154	36.2622			8		1
								14.1803	30.6467			12		0
												12		0
							SeV-p	2.567	0.0408			12		0
								1.6191	0.0116
								1.2346	0.0035
								1.0265	0.0064
4f		Rel.mRNA Expression				4g		Rel.mRNA Expression				4h			EMCV(×102 PFU/g)			4i		Percent Survival
	Tissues	Genes	Rnf115+/+	Rnf115-/-			Tissues	Genes	Rnf115+/+	Rnf115-/-				Tissues	Rnf115+/+	Rnf115-/-			Days	Rnf115+/+	Rnf115-/-
	Heart	Ifnb	4.34	33.8487			Brain	Ifnb	72.6382	167.966				Brain	4.217	1.57867			3	1	1
			1.22	48.505					67.6019	169.678					4.545	1.286			3		1
			8.28	19.8777					46.5007	154.605					3.28947	1.19			3		1
			3.02671	11.26					79.4314	131.917					2.02703	1.25			3		1
			13.1708	66.22					72.9406	511.223					2.5	0.61			4	1
			6.82635						132.577										4	1
																			5		1
		Il6	7.09159	10.3859				Il6	192.486	372.766									6		1
			1.7004	23.8729					85.382	365.06									8		1
			4.8018	6.90775					104.442	798.214									9	1
			8.60609	10.79					168.489	569.221									10	0	0
			2.31121	9					115.708	173.771									10	0
			1.11499						147.821										10	0
																			10	0
		Ccl5	6.23893	19.6981				Ccl5	206.658	483.753									10	0
			3.5145	24.8653					172.221	1393.85
			11.4258	23.9959					438.862	1673.47
			11.5864	19.4657					151.413	730.228
			16.2392	49.089					378.163	812.029
			16.1709						460.51
4j		pg/ml			4k		Rel.mRNA Expression				4l		HSV-1(×102 PFU/g)
	Proteins	Rnf115+/+	Rnf115-/-			Tissues	Genes	Rnf115+/+	Rnf115-/-			Tissues	Rnf115+/+	Rnf115-/-
	IFN-b	104.422	19.9237			Brain	Ifnb	9.05889	1.93704			Brain	1.55	3.2
		94.5783	37.1869					3.11739	1.99016				2.8	4.45
		160.4	76.4423					3.63495	0.999946				3.2	5.1
		134.036	78.5365					8.1165	1.36301				3.05	6
		86.6679											1.8	4.05
							Ccl5	12.1476	11.4511
	CCL5	150.341	177.853					34.6679	3.39864
		193.871	103.656					12.9025	11.9924
		114.339	92.2694					36.7677	2.9293
		279.104	110.821
		225.037					ul30	1.99853	4.94928
								1.71155	6.38079
								3.75311	5.06674
								4.18783	11.1463
							Rel.mRNA Expression
						Tissues	Genes	Rnf115+/+	Rnf115-/-
						Spleen	Ifnb	17.9959	3.87069
								10.1259	6.37922
								12.4665	2.03154
								6.49923	1.61361
							Tnf	5.13503	2.83774
								3.72355	1.7685
								4.10334	1.00004
								6.26633	2.85007
							ul30	22.738	38.3476
								19.4091	39.5762
								10.522	15.012
								7.13774	23.3734

## Sheet: Figure 5
5a
				Rel.mRNA Expression
	Cells	Genes		Rnf115-/- + Vec				Rnf115-/- + RNF115				Rnf115-/- + RNF115(2CA)
	MLFs	Ifnb	Mock	0.984089	1.01307	1.07816	0.924677	0.757865	0.664836	0.776163	0.649162	1.13234	0.820822	1.18108	0.78695
			VSV	285.649	239.534	280.764	243.702	111.689	104.721	123.357	94.8161	325.261	235.634	297.101	257.968
		Ip10	Mock	0.930592	1.06334	1.13166	0.87441	0.80036	0.514186	0.600287	0.685562	0.919945	0.562287	0.809076	0.639338
			VSV	18.3965	16.2278	19.0209	15.695	5.17718	5.2868	6.22763	4.39505	32.0477	23.0962	29.1209	25.4174
		Isg56	Mock	0.988025	1.09557	0.988025	0.928375	0.906601	0.783856	0.906601	0.776564	0.966198	0.702666	0.966198	0.671482
			VSV	7.1836	7.23795	7.1836	6.1287	2.93197	3.00129	2.93197	2.48903	9.51356	8.03101	9.51356	7.54532
		Rnf115	Mock	0.538884	0.727255	0.773982	0.50635	22.1578	17.5246	20.4591	18.9796	30.8056	22.7999	32.8068	21.4091
			VSV	1.07834	1.06793	1.25175	0.91999	26.4062	22.5681	26.5843	22.417	25.2072	19.9223	25.1191	19.9922
5b				ng/ml
	Cells	Proteins		Rnf115-/- + Vec				Rnf115-/- + RNF115				Rnf115-/- + RNF115(2CA)
	MLFs	IFN-b	Mock	0	0	0	0	0	0	0	0	0	0	0	0
			VSV	1.10826	1.14429	1.08963	1.12726	0.48457	0.504162	0.446638	0.466292	0.769365	0.775559	0.737022	0.743422
			poly(I:C)	0.212351	0.196246	0.182672	0.167845	0.074515	0.062587	0.061575	0.052042	0.174344	0.193723	0.147901	0.165533
		CCL5	Mock	0.090296	0.087534	0.105512	0.077876	0.088915	0.086153	0.097207	0.108284	0.086153	0.09859	0.113831	0.154253
			VSV	5.4925	5.56678	5.45554	5.53014	3.03562	2.84323	3.00906	2.81886	4.80524	4.8788	4.76727	4.84078
			poly(I:C)	0.531801	0.476871	0.476871	0.528047	0.214009	0.22099	0.22099	0.212468	0.399555	0.387612	0.396056	0.384022
5e		Rel.mRNA Expression(×103)													VSV(×104 PFU/ml)
		Rnf115-/- + Vec				Rnf115-/- + RNF115				Rnf115-/- + RNF115(2CA)					Rnf115-/- + Vec			Rnf115-/- + RNF115			Rnf115-/- + RNF115(2CA)
	Mock	0	0	0	0	0	0	0	0	0	0	0	0		0	0	0	0	0	0	0	0	0
	VSV	0.422807	0.545916	0.509824	0.452739	11.799	7.47078	9.21881	9.56172	0.612785	0.516301	0.596425	0.530463		18.75	14.5	16.3	177.5	155	163.4	23	18.75	16.9
5f					Rel.mRNA Expression
					Rnf115-/- + Vec				Rnf115-/- + RNF115				Rnf115-/- + RNF115(2CA)
		Cells	Genes
	HSV-1	MLFs	Ifnb	0	1.05256	1.6701	1	1.58671	0.972469	0.979124	0.867249	0.873184	1.30314	0.8951	1.20815	0.829852
				4	1465.54	1562.51	1270.73	1354.81	4905.71	5607.37	4662.98	5329.92	1886.32	1749.88	1692.77	1570.33
				8	4972.33	5712.86	4125.11	4739.47	7303.22	6666.9	5933.07	6479.11	5113.95	5729.53	4553.17	5101.24
			Isg15	0	10.0018	12.0588	9.50242	11.4568	13.2864	11.2133	11.8488	10	10.5483	11.2662	9.77936	10.445
				4	28.999	29.151	25.1442	25.276	122.821	108.392	116.744	103.029	31.7072	27.0873	28.4538	24.308
				8	45.5218	39.593	37.7654	32.8468	97.2529	91.3488	60.2288	56.5724	51.0296	39.3891	45.4338	35.0698
			Ip10	0	2.12552	2.97398	2.01939	2.82549	2.4447	2.46801	2.18018	2.20097	2.52159	2.21643	2.33778	2.05487
				4	331.602	265.759	287.523	230.433	2353.99	2622.97	2237.52	2493.19	291.126	298.574	261.255	267.938
				8	296.127	279.731	245.671	232.069	2118.04	1827.81	1311.7	1131.97	344.356	355.904	306.595	316.876
			Infa4	0	1.16994	1.65139	1.11153	1.56894	0.891311	0.573844	0.794872	0.511755	1.44145	1.20956	1.33637	1.12139
				4	56.9592	90.5988	49.3878	78.5558	588.574	593.104	559.453	563.758	89.3487	83.0748	80.1809	74.5508
				8	506.963	523.867	420.583	434.607	1320.09	1267.56	817.536	785.002	728.204	673.032	648.351	599.229
	DNA90	MLFs	Ifnb	0	1.5744	1.82483	1.52435	1.76682	1.50526	1.13583	1.32529	1.00003	1.82152	2.3861	1.59137	2.08461
				4	155.52	184.951	118.4	140.807	815.913	932.266	793.557	906.722	152.447	140.604	132.325	122.045
				8	191.776	252.646	152.847	201.361	433.831	472.759	427.494	465.855	205.924	244.927	181.225	215.55
			Isg15	0	1.03284	1.27137	1.00001	1.23095	0.886753	0.995054	0.780728	0.87608	1.14463	1.91597	1.00001	1.67388
				4	29.9881	37.9576	22.8306	28.8979	50.4108	68.5673	49.0295	66.6886	32.962	43.3657	28.6112	37.6417
				8	21.0092	21.197	16.7445	16.8941	50.3078	57.1167	49.5731	56.2825	25.7277	34.9807	22.6419	30.785
			Ip10	0	1.58157	1.16449	1.35867	1.00037	1.66493	2.09394	1.00014	1.25785	1.12694	1.29796	1	1.15176
				4	53.8225	56.5394	51.791	54.4054	138.026	121.57	97.8732	86.2042	39.1485	39.5247	37.089	37.4453
				8	163.918	173.088	120.219	126.944	309.187	281.985	204.93	186.9	80.1991	105.461	60.4336	79.4696
			Infa4	0	11.6429	13.2191	10.0019	11.356	18.9087	16.647	11.3586	10	11.2694	13.5414	10	12.0161
				4	115.974	108.381	111.597	104.29	491.5	580.759	348.519	411.812	103.337	108.452	97.9003	102.746
				8	94.6417	82.832	69.4111	60.7497	285.549	272.451	189.263	180.581	78.8422	90.5115	59.4111	68.2044
5g
				ng/ml
				Rnf115-/- + Vec				Rnf115-/- + RNF115				Rnf115-/- + RNF115(2CA)
	Cells	Proteins
	MLFs	IFN-b	0	0	0	0	0	0	0	0	0	0	0	0	0
			8	1400.9	1400.9	1329.9	1329.9	7390.4	7075.6	8046.8	7749	2228.4	1879.8	2301.3	1885.2
		IL6	0	112.661	120.019	70.3722	81.2566	468.299	453.462	495.409	479.2	132.152	141.753	98.5724	111.846
			8	2063.31	2116.11	2116.38	2169.03	8082.19	8454.46	8961.43	9481.63	1837.47	1916.64	1891.37	1970.23
		TNF	0	0	0	0	0	0	0	0	0	0	0	0	0
			8	743.866	760.848	657.694	673.112	3548.49	3737.8	3275.85	3454.84	756.598	791.755	669.253	701.204
5j		UL30 Rel.mRNA Expression
		Rnf115-/- + Vec				Rnf115-/- + RNF115				Rnf115-/- + RNF115(2CA)
	Mock	2.1074	1.70257	1.23792	1.00012	4.73612	10.9992	4.47492	10.3926	8.20939	6.49097	6.82011	5.3925
	HSV-1	31785.6	24561.4	26305.4	20326.7	8798	8294.72	5781.86	5451.12	30939.6	26856.7	25557.7	36766.1
		HSV-1( PFU/ml)
		Rnf115-/- + Vec			Rnf115-/- + RNF115			Rnf115-/- + RNF115(2CA)
	Mock	0	0	0	0	0	0	0	0	0
	HSV-1	1500	1300	1600	700	600	600	1200	1300	1200

## Sheet: Figure S1
S1a			Rel. MAVS Expression
	Hela	Mock	1.04	0.96	0.91	1.1
		MG132 4h	1.08	1.11	1.14	1.05
		MG132 8h	0.85	0.98	0.96	0.86
		Baf-A1 4h	0.84	1.01	0.91	0.94
		Baf-A1 8h	1.04	0.98	0.96	1.07
	MLFs	Mock	1.05	0.96	0.93	1.07
		MG132 4h	0.82	0.96	0.92	0.85
		MG132 8h	1.08	1.07	1.06	1.1
		Baf-A1 4h	1.07	0.93	0.92	1.07
		Baf-A1 8h	0.93	1.09	1.02	0.99
S1c		Rel. Luci. Act.
		Mock				Sev
	Vec	0.926999	1.0815	1.06522	0.926541	444.959	383.739	403.301	423.358
	KLHL6	0.926999	1.0815	1.06522	0.926541	360.911	384.009	334.462	414.36
	RNF115	0.926999	1.0815	1.06522	0.926541	29.046	29.0073	33.5827	25.0792
	RNF167	0.926999	1.0815	1.06522	0.926541	375.01	379.49	322.553	441.217
	FBXL8	0.926999	1.0815	1.06522	0.926541	386.443	379.452	333.07	440.229
	FBXL14	0.926999	1.0815	1.06522	0.926541	317.169	353.573	359.918	311.73
	FBXO36	0.926999	1.0815	1.06522	0.926541	410.545	354.5	337.252	397.557
S1g
				DMSO				Actinomycin D
		MLFs	Mock	1.04	0.96	0.99	1.01	0.43	0.43	0.45	0.41
			poly(I:C)	1.67	1.57	1.63	1.61	0.5	0.41	0.43	0.47
			VSV	1.94	2.28	2.08	2.13	0.44	0.46	0.49	0.41
			HSV-1	1.15	0.98	1.02	1.09	0.51	0.46	0.55	0.43
S1h				Rel.mRNA Expression
				Irf3-/-Irf7-/-+ Vec				Irf3-/-Irf7-/-+ IRF3
	MEFs	Rnf115	Mock	0.92	1.08	1.1	0.9	1.09	1.1	1.06	1.13
			VSV	2.05	2.43	2.27	2.19	1.87	1.97	1.93	1.92
			HSV-1	0.95	0.86	0.9	0.91	0.91	0.78	0.82	0.87
		Rnf115	Mock	0.88	1.13	1.09	0.91	1.09	1.12	1.22	1.01
			VSV	2.67	2.75	2.93	2.5	1.82	2.19	2	1.98
			HSV-1	0.77	0.73	0.69	0.82	0.67	0.59	0.62	0.64
				Rel.mRNA Expression
				DMSO				Actinomycin D
	MLFs	Rnf115	Mock	1.04	0.96	0.99	1.01	0.43	0.43	0.45	0.41
			poly(I:C)	1.67	1.57	1.63	1.61	0.5	0.41	0.43	0.47
			VSV	1.94	2.28	2.08	2.13	0.44	0.46	0.49	0.41
			HSV-1	1.15	0.98	1.02	1.09	0.51	0.46	0.55	0.43

## Sheet: Figure S2
S2a
				Rel.mRNA Expression
	Cells	Gene		shCon				shRnf115-#1				shRnf115-#2
	HeLa	IFNB	Mock	0.9	1.1	0.95	1.05	0.9	0.71	0.78	0.82	1.69	1.38	1.8	1.3
			VSV 4h	105.61	95.13	113.19	88.76	337.98	177.16	256.33	233.59	310.76	299.39	390.43	238.29
			VSV 8h	680.62	674.05	803.91	570.67	1361.03	1045.87	1105.5	1287.61	1390.63	1506.7	1645.94	1272.99
			Sev 4h	33.81	23.84	31.03	25.98	52.52	49.39	53.59	48.41	78.43	61.45	72.83	66.17
			Sev 8h	67.32	53.85	66.3	54.68	148.45	151.76	159.95	140.84	170.55	167.41	196.45	145.33
		IL6	Mock	0.93	1.06	0.92	1.08	1.33	0.94	1.03	1.22	4.71	3.07	4.2	3.44
			VSV 4h	34.95	32.57	38.76	29.37	90.61	66.67	96.46	62.62	115.11	80.78	105.35	88.27
			VSV 8h	76.68	64.21	76.58	64.29	171.37	136.57	144.36	162.12	206.08	164.22	179.4	188.64
			Sev 4h	18.84	14.18	18.45	14.48	32.29	25.38	27.53	29.76	37.28	34.41	40.79	31.45
			Sev 8h	44.5	32.8	40.39	36.15	55.33	59.06	62.25	52.5	82.44	72.23	84.76	70.25
		IFNA4	Mock	0.86	1.15	0.99	1	0.94	0.79	0.87	0.86	1.53	1.26	1.42	1.36
			VSV 4h	4.18	4.21	5.01	3.51	17.8	9.58	13.85	12.3	16.35	11.21	14.62	12.54
			VSV 8h	23.52	15.82	18.86	19.72	52.06	45.96	48.58	49.25	63.84	52.67	57.54	58.44
			Sev 4h	7.5	5.4	7.03	5.76	13.81	12.41	13.47	12.73	23.16	18.34	21.74	19.54
			Sev 8h	13.44	9.99	12.3	10.92	32.99	26.14	27.55	31.3	43.63	39.51	46.36	37.18
S2c				Rel.mRNA Expression
	Cells	Genes		Rnf115+/+				Rnf115-/-
	CD14+ mono-F	IFNB	Mock	0.98	1.02	0.97	1.03	0.96	1.06	1.1	0.92
			VSV 6h	1633.81	1497.4	1496.52	1634.77	3331.04	3116.06	3314.6	3131.51
			VSV 12h	169.49	217.7	173.19	213.05	338.58	320.33	345.08	314.29
			HSV-1 6h	2408.81	1920.67	2364.54	1956.64	696.21	731.69	761.86	668.64
			HSV-1 12h	605.06	537.8	584.45	556.77	335.68	335.68	347.51	324.24
		IP10	Mock	1.111	0.8811	0.8342	1.1735	1.5129	1.4921	1.5555	1.4513
			VSV 6h	311.337	340.895	340.694	311.521	565.005	534.856	568.934	531.161
			VSV 12h	117.568	126.883	100.94	147.785	269.021	269.51	290.335	249.725
			HSV-1 6h	904.262	666.588	820.635	734.517	149.066	150.28	156.477	143.163
			HSV-1 12h	349.065	303.879	330.236	321.205	95.4949	100.94	104.499	92.242
		IL6	Mock	1.0745	0.9199	0.8709	1.1349	1.7301	1.4958	1.5593	1.6597
			VSV 6h	524.89	594.991	594.639	525.2	1404.32	1516.52	1613.14	1320.2
			VSV 12h	235.714	333.349	265.192	296.295	701.896	791.111	852.238	651.552
			HSV-1 6h	1012.8	772.928	951.55	822.682	214.279	231.53	241.077	205.793
			HSV-1 12h	237.353	244.026	265.192	218.409	128.079	143.101	148.148	123.716
		RNF115	Mock	0.9086	1.095	1.0367	0.9598	0.6467	0.5326	0.5552	0.6204
			VSV 6h	2.3543	2.3908	2.3894	2.3557	0.7557	0.7775	0.827	0.7105
			VSV 12h	1.4451	1.6258	1.2934	1.8165	0.7399	0.6498	0.7	0.6868
			HSV-1 6h	1.1602	1.1364	1.399	0.9424	0.541	0.5968	0.6214	0.5196
			HSV-1 12h	0.591	0.5289	0.5748	0.5438	0.3256	0.2955	0.3059	0.3145
S2d				ng/ml
	Cells	Proteins		Rnf115+/+				Rnf115-/-
	CD14+ mono-F	IFN-a	Mock	0.06719	0.061683	0.013128	0.009106	0.047478	0.032397	0.032397	0.047478
			VSV	2.2373	1.90627	1.93729	1.7087	3.2386	3.62855	2.49419	2.66718
			HSV-1	2.63724	2.75535	2.18182	2.24806	1.56523	1.50683	1.44531	1.39719
				IU/ml
				Rnf115+/+				Rnf115-/-
		IFN-b	Mock	10.536	6.07402	3.53404	5.76	7.1694	9.78105	4.263	3.569
			VSV	89.3653	75.1488	61.399	48.5376	141.834	152.182	109.614	119.251
			HSV-1	260.038	236.804	221.825	199.429	148.738	165.911	116.039	132.096

## Sheet: Figure S3
S3f			Cell Number(×106)
		Tissues	Rnf115+/+			Rnf115-/-
		Thymus	85.76	92.4	80.85	99.54	116.97	102.36
S3g			Cell Number(×106)
		Tissues	Rnf115+/+			Rnf115-/-
		Spleen	65.83	59.31	53.13	73.08	79.17	65.12
S3h			Cell Number(×106)
		Tissues	Rnf115+/+			Rnf115-/-
		Peripheral lymph nodes	8.13	7.96	9.07	8.5	5.98	7.26

## Sheet: Figure S4
S4a		Cells	Genes		Rnf115+/+				Rnf115-/-
		BMDCs	Ifnb	Mock	0.83	1.16	1.22	0.79	1.35	1.52	1.66	1.24
				EMCV 4h	831	1022.54	1174.58	723.43	3822.95	3390.48	2931.19	4421.97
				EMCV 8h	2215.71	2428.89	2893.51	1859.92	6536.68	6421.75	6461.26	6496.71
			Isg56	Mock	1.13	0.94	0.99	1.08	1.18	1.16	1.27	1.08
				EMCV 4h	389.35	288.35	331.23	338.95	801.22	987.31	853.57	926.76
				EMCV 8h	622.71	554.87	661.01	522.72	1291.67	986.61	992.68	1283.77
			Ip10	Mock	1.12	0.88	0.93	1.07	1.16	1.45	1.58	1.07
				EMCV 4h	546.33	503.7	578.6	475.61	868.11	1068.77	923.99	1004.13
				EMCV 8h	906.23	879.21	1047.4	760.71	1466.15	1685.04	1695.41	1457.19
S4b					ng/ml
		Cells	Proteins		Rnf115+/+				Rnf115-/-
		BMDCs	IFN-b	Mock	0	0	0	0	0	0	0	0
				EMCV 12h	0.151311	0.136584	0.162013	0.147066	0.18807	0.181756	0.199336	0.192924
				EMCV 24h	0.208398	0.194355	0.219981	0.205719	0.309689	0.251336	0.322853	0.263591
			CCL5	Mock	0	0	0	0	0	0	0	0
				EMCV 12h	0.13328	0.114875	0.143714	0.125046	0.192787	0.197488	0.204126	0.2089
				EMCV 24h	0.355186	0.347892	0.369052	0.361645	0.463079	0.427389	0.478579	0.442353
		S6e

## Sheet: Figure S5
S5a			Rel.mRNA Expression
				shcon.				shRNF115
	Cells	Genes
	THP-1	Ifnb	0	1.19185	1.63342	0.999912	1.37037	4.36795	3.9421	3.97381	3.5864
			4	671.783	818.743	628.226	765.657	290.33	294.112	257.164	260.514
			8	1981.07	2588.71	1940.71	2535.98	1646.77	2056.81	1212	1513.78
		Il6	0	1.19205	0.875723	1.00008	0.734694	0.683385	0.454383	0.621721	0.413382
			4	111.157	122.774	103.95	114.814	46.6664	60.483	41.3354	53.5736
			8	375.735	346.76	368.081	339.696	274.547	254.308	202.063	187.167
		Isg15	0	1.68642	1.24208	1.41483	1.04205	1.09263	1.45261	0.99404	1.32154
			4	16.2861	21.7609	15.2301	20.3499	10.4234	5.37341	9.23265	4.75957
			8	55.267	56.3427	54.1412	55.195	22.6041	30.0129	16.6363	22.089
		Ip10	0	1.12589	1.00002	1.15348	1.02453	0.480813	0.571969	0.427221	0.508218
			4	930.821	558.606	696.458	417.96	250.756	253.707	187.129	189.331
			8	1665.44	1505.32	1359.11	1228.44	886.87	675.686	734.174	559.35
		Cxcl9	0	0.997391	0.997391	1.02184	1.02184	1.24157	1.24157	1.10319	1.10319
			4	33.5975	37.459	25.1383	28.0275	21.7102	26.0166	16.2014	19.4151
			8	283.788	214.085	231.589	174.707	113.008	103.652	93.5507	85.8055
		Rnf115	0	1.4084	1.38031	1.02035	1	0.633498	0.57514	0.514225	0.466854
			4	1.07849	0.838357	1.11301	0.865189	0.442463	0.454606	0.37875	0.389145
			8	0.733564	0.675568	0.804661	0.741044	0.426681	0.329028	0.324276	0.250059
S5b			Rel.mRNA Expression
				shcon.				shRNF115
	Cells	Genes
HSV-1	THP-1	Ifnb	lipo	1.95932	1.918	1.70846	1.67243	1.0761	1.01385	1.0614	1
			HSV60	822.238	863.89	528.75	555.535	224.831	189.054	228.445	192.093
			DNA90	1072.04	967.617	920.302	830.657	350.173	306.814	330.222	289.334
			HSV120	2213.68	2390.07	1842.58	1989.4	1641.22	1454.49	1522.24	1349.04
		Ip10	lipo	1.95932	1.918	1.70846	1.67243	1.0761	1.01385	1.0614	1
			HSV60	822.238	863.89	528.75	555.535	224.831	189.054	228.445	192.093
			DNA90	1072.04	967.617	920.302	830.657	350.173	306.814	330.222	289.334
			HSV120	2213.68	2390.07	1842.58	1989.4	1641.22	1454.49	1522.24	1349.04
		Cxcl9	lipo	1.14682	1.4119	0.999989	1.23113	1.06863	1.17533	1.05403	1.15927
			HSV60	76.4513	92.2622	49.1629	59.3303	14.4374	10.2071	14.6694	10.3711
			DNA90	262.878	251.787	225.669	216.148	72.8125	56.5682	68.6641	53.3453
			HSV120	361.446	406.686	300.854	338.51	175.608	185.258	162.876	171.827
			Rel.mRNA Expression
				shcon.				shRNF115
	Cells	Genes
Cgamp	THP-1	Ifnb	0	1.0991	1.05854	0.949093	0.914071	1.96191	2.24334	2.19608	2.5111
			4	504.058	501.648	490.164	487.821	129.576	158.344	107.894	131.848
			8	305.515	317.733	270.306	281.116	102.743	99.543	81.8577	79.3083
		Il6	0	1.15818	5.2704	1.00011	4.5511	2.5043	6.89696	2.8032	7.72016
			4	443.529	508.153	431.304	494.146	48.6767	59.3608	40.5316	49.4279
			8	367.448	461.058	325.102	407.924	29.4022	37.7575	23.4255	30.0823
		Ip10	0	1.18879	1.15805	1.02655	1	0.397526	0.458394	0.444973	0.513106
			4	525.848	486.673	511.353	473.259	75.2663	87.5452	62.672	72.8962
			8	375.158	406.984	331.923	360.082	62.6957	69.4146	49.9511	55.3042

[truncated: 3 more sheets: Figure S6, Figure S7, Figure S8]
